# Supplementary material for: Sequencing and Characterization of αs2-Casein Gene (CSN1S2) in the Old-World Camels Have Proven Genetic Variations Useful for the Understanding of Species Diversification
Source: Animals (Basel). 2023 Sep 4;13(17):2805. doi: 10.3390/ani13172805 (PMC10487017; doi:10.3390/ani13172805)
Supplement: Supplementary file 1 [file animals-13-02805-s001.zip]

Archive with 4 entries (4 files):
- Figure 2 original.jpg
- Figure S1.pdf
- Table S1.pdf
- Table S2.pdf
